# Supplementary material for: Undervalued Contribution of OVOCs to Atmospheric Activity: A Case Study in Beijing
Source: Toxics. 2026 Jan 14;14(1):77. doi: 10.3390/toxics14010077 (PMC12845771; doi:10.3390/toxics14010077)
Supplement: Supplementary file 1 [file toxics-14-00077-s001.zip]

Archive with 1 entries (1 files):
- toxics-4051523-supplementary.pdf
